# Supplementary material for: Response of Turkey Muscle Satellite Cells to Thermal Challenge. II. Transcriptome Effects in Differentiating Cells
Source: Front Physiol. 2017 Nov 30;8:948. doi: 10.3389/fphys.2017.00948 (PMC5714890; doi:10.3389/fphys.2017.00948)
Supplement: Supplementary file 11 [file Table5.XLSX]

## Sheet: Sheet1
Table S5. Ten most significant canonical pathways identified in IPA comparison analysis of DE genes. Included for each temperature comparison are the canonical pathways, p-value, ratio and z-score for the RBC2 and F-line.
33° C vs 38° C RBC2 Differentiation
Canonical Pathway	-log(p-value)	Ratio	z-score	Molecules
Breast Cancer Regulation by Stathmin1	12.3	5.27E-01	NaN	PPP2R5E,SOS2,GNA13,UHMK1,PLCB2,PPP2R4,TUBB1,LIMK1,GNAQ,FRS2,KLB,PRKCB,ITPR1,PRKAR2A,PRKCE,E2F5,ARHGEF3,CAMK1D,PRKAR1A,NRAS,CAMK2G,PPP2R5D,ARHGEF9,PPP1CC,GNB4,CALM1 (includes others),ARHGEF12,E2F1,IRS1,PPP2R3A,GAB1,E2F4,ARHGEF17,PPP1R3C,ARHGEF7,PTPN11,ROCK1,PRKCI,TSG101,GNB3,RACK1,PPP2R2A,CAMK2A,ITPR3,PRKCA,MAP2K2,PRKD1,GNG2,HRAS,RAC1,CDK1,FGFR1,ITPR2,CDC42,PIK3R6,PIK3C2A,TUBB3,GNG11,MRAS,TUBG1,PR…
EIF2 Signaling	30	6.86E-01	-4.672	SOS2,RPS24,RPS13,RPL8,EIF3E,FRS2,KLB,RPS11,AGO2,RPL29,RPL14,RPL19,RPL30,RPLP2,PABPC1,RPS12,NRAS,EIF2A,EIF3H,EIF3K,RPS27A,RPL15,EIF2S1,RPS27L,PPP1CC,EIF3M,IRS1,EIF4A2,EIF3B,GAB1,EIF3I,RPL6,RPS20,RPL5,EIF2AK1,RPL38,PTPN11,RPL22L1,RPS3A,RPL4,RPS21,EIF3J,RPS25,EIF1AX,RPL7L1,RPS2,RPS14,EIF2S3,RPL24,RPS17,MAP2K2,RPL34,AGO3,RPS28,RPS4X,HRAS,EIF2AK3,RPL10,RPL10A,FGFR1,RPL7A,PIK3R6,PIK3C2A,RPL32,MRAS,RPL3…
Hereditary Breast Cancer Signaling	11.3	5.63E-01	NaN	FGFR1,RFC3,PTEN,PIK3R6,PIK3C2A,HDAC10,HDAC8,MRAS,TUBG1,POLR2F,SMARCD2,FANCF,POLR2K,NBN,ACTB,FRS2,POLR2J,KLB,FGFR4,POLR2I,RFC4,HDAC1,PIK3C3,SLC19A1,SMARCD1,PIK3R4,POLR2E,MLH1,POLR2C,SMARCE1,HDAC3,BLM,NRAS,FANCD2,POLR2D,FANCE,CCND1,SMARCD3,UBB,GADD45A,BRCA2,MSH2,FANCB,CHEK2,PBRM1,E2F1,IRS1,PIK3R1,GAB1,POLR2B,POLR2L,PIK3CA,PTPN11,MSH6,RFC2,CDKN1A,FANCG,GRB2,HDAC4,CDK6,NPM1,GADD45G,KRAS,BRCA1,HDAC2,I…
Molecular Mechanisms of Cancer	15.3	4.84E-01	NaN	SOS2,GNA13,GNA11,PLCB2,MAPK10,FADD,RASGRP1,PAK3,WNT2B,CFLAR,GNAQ,BMP4,FRS2,KLB,NFKBIB,PRKCB,LRP6,RHOT1,XIAP,MAPK9,PRKAR2A,PRKCE,E2F5,GNAZ,ARHGEF3,SRC,CCND2,CDKN2C,CTNNB1,FZD9,PRKAR1A,NFKB2,NRAS,FANCD2,RALBP1,CAMK2G,RAP1B,BCL2L1,ARHGEF9,FAS,RHOU,JUN,RASGRF1,GNAO1,ARHGEF12,E2F1,IRS1,GAB1,MAX,APH1A,APC,HHAT,E2F4,SMAD7,ARHGEF17,ARHGEF7,PTPN11,ITGB1,BMP6,MAP2K3,CRK,FZD3,PRKCI,RAPGEF1,CDK6,WNT3A,FNBP1,…
mTOR Signaling	16.5	5.73E-01	1.434	PPP2R5E,PPP2R4,EIF4B,RPS24,RPS13,EIF3E,FRS2,KLB,RPS11,PRKCB,RHOT1,RPS6KB1,PRKCE,RPS12,NRAS,EIF3H,PPP2R5D,EIF3K,RPS27A,RHOU,RPS27L,EIF3M,RICTOR,FKBP1A,IRS1,EIF4A2,PPP2R3A,EIF3B,GAB1,RPS6KA6,EIF3I,RPS20,PTPN11,DGKZ,PRKCI,RPS3A,TSC1,RPS21,EIF4EBP1,EIF3J,RPS25,FNBP1,RPS6KB2,RPS2,PPP2R2A,RPS14,PRKCA,RPS17,PRKD1,RPS28,RHEB,RPS4X,HRAS,RAC1,FGFR1,PIK3R6,PIK3C2A,MRAS,PRKAA1,PRKAG2,PLD1,PPP2R5C,MAPKAP1,RPS…
NRF2-mediated Oxidative Stress Response	14.7	0.56	1.050	SQSTM1,MAP2K5,ABCC4,ACTA2,ENC1,DNAJB2,JUND,ACTB,FRS2,KLB,AOX1,PRKCB,MAPK9,PRKCE,DNAJC6,USP14,MAF,DNAJC14,DNAJB5,SOD2,DNAJC8,NRAS,MAP3K1,RBX1,JUN,HACD3,DNAJA1,MAFK,IRS1,GSTA2,DNAJC1,GAB1,FKBP5,PTPN11,MAP2K3,PRKCI,MAP3K5,EP300,ERP29,TXNRD1,ABCC1,PRKCA,MAP2K2,PRKD1,AKR1A1,HRAS,FTH1,EIF2AK3,DNAJC7,FGFR1,PIK3R6,DNAJC13,PIK3C2A,MRAS,DNAJC5,NQO2,SCARB1,MAP2K1,PRDX1,DNAJC9,CCT7,CAT,PRKCH,FGFR4,PIK3C3,DNA…
Protein Kinase A Signaling	10.9	4.46E-01	0.497	AKAP13,GNA13,DUSP3,TNNI2,PLCB2,PLCE1,RYR3,GNAQ,CREB3,NFKBIB,PRKCB,ITPR1,PTPN13,AKAP1,CDC27,PRKAR2A,PRKCE,PDE12,ANAPC2,MYL4,YWHAG,CTNNB1,ATF1,H3F3A/H3F3B,MYL9,EYA3,ADD3,PLCD3,PRKAR1A,NFKB2,ACP1,PTK2B,AKAP14,PTPRG,CAMK2G,MAP3K1,RAP1B,HNF1A,YWHAZ,FLNB,PPP1CC,ATF2,PHKA2,AKAP10,GNB4,CREB1,CALM1 (includes others),DUSP11,PDE3B,PTPN4,HHAT,PPP1R3C,DUSP1,PTPN11,PDE4D,PDE7B,ROCK1,PRKCI,PLCL1,NOTUM,AKAP11,AK…
Protein Ubiquitination Pathway	13.3	0.51	NaN	UBE2J1,UBE2M,HSPA13,USP44,SMURF2,UBE3B,USP28,HSPB2,DNAJB2,FBXW7,PSMA7,PSMA2,USP31,XIAP,PSMB2,PSMD10,PSMA1,USP32,TRAF6,DNAJC6,PSMA4,ANAPC2,PARK2,USP3,USP14,UBE2G2,HSP90B1,DNAJC25,DNAJC14,DNAJB5,PSMC2,DNAJC8,USP15,USP9X,UBE4A,BIRC6,UBE2J2,RBX1,DNAJA1,UBE4B,PSMD7,THOP1,CUL1,PSMA3,DNAJC2,DNAJC1,HSPA14,USP36,USP8,HSPA8,PSMD14,SMURF1,USP4,USP37,UBR1,B2M,USP10,UBE3A,HSPA4,NEDD4,USP25,USP12,MDM2,HSP90AB1…
Regulation of eIF4 and p70S6K Signaling	18.5	6.31E-01	1.265	PPP2R5E,SOS2,PPP2R4,RPS24,RPS13,EIF3E,FRS2,KLB,RPS11,AGO2,PAIP2,RPS6KB1,PABPC1,RPS12,NRAS,EIF2A,EIF4EBP3,EIF3H,PPP2R5D,EIF3K,RPS27A,EIF2S1,RPS27L,EIF3M,IRS1,EIF4A2,PPP2R3A,EIF3B,GAB1,EIF3I,RPS20,PTPN11,ITGB1,RPS3A,RPS21,EIF4EBP1,EIF3J,RPS25,EIF1AX,RPS2,PPP2R2A,RPS14,EIF2S3,RPS17,MAPK13,MAP2K2,AGO3,RPS28,RPS4X,HRAS,FGFR1,PIK3R6,PIK3C2A,MRAS,MAP2K1,PPP2R5C,AGO1,FAU,PPP2CB,MAPK11,FGFR4,PIK3C3,RPS29,…
Signaling by Rho Family GTPases	11.3	4.94E-01	1.269	CDH2,GNA13,GNA11,MAPK10,LIMK1,ACTA2,PAK3,ARPC5,GNAQ,ACTB,FRS2,KLB,RHOT1,MAPK9,GNAZ,ARHGEF3,MYL4,EZR,MYL9,PI4KA,PPP1R12B,NFKB2,ARPC2,PTK2B,ARHGEF9,RHOU,JUN,GNB4,GNAO1,ARHGEF12,IRS1,WIPF1,GAB1,SEPT5,CDH17,ARHGEF17,ARHGEF7,SEPT11,PTPN11,ITGB1,ROCK1,PRKCI,FNBP1,CDH13,GNB3,CDC42EP4,RACK1,PIKFYVE,SEPT2,GFAP,RDX,MYL6,NEDD4,MAP2K2,SEPT9,GNG2,RAC1,FGFR1,IQGAP1,CDC42,PIK3R6,PARD3,PIK3C2A,GNG11,MRAS,DES,PLD…
33° C vs 38° C F-line Differentiation
Canonical Pathway	-log(p-value)	Ratio	z-score	Molecules
EIF2 Signaling	30	0.68	-4.303	SOS2,RPS24,PIK3R5,RPS13,RPL8,PIK3CD,FRS2,KLB,RPS11,AGO2,RPL29,RPL14,RPL19,RPL30,RPLP2,PABPC1,RPS12,NRAS,EIF2A,EIF3H,EIF3K,RPS27A,RPL15,EIF2S1,RPS27L,EIF3M,IRS1,EIF2B3,EIF4A2,GAB1,EIF3I,RPL6,RPS20,RPL5,EIF2AK1,RPL38,RPL22L1,RPS3A,RPL4,RPS21,EIF3J,EIF4G1,RPS25,EIF1AX,RPL7L1,RPS2,RPS14,EIF2S3,RPL24,RPS17,MAP2K2,RPL34,AGO3,RPS28,RPS4X,HRAS,EIF2AK3,RPL10,RPL10A,FGFR1,RPL7A,PIK3R6,RPL32,MRAS,RPL37A,RPL…
Hereditary Breast Cancer Signaling	10.6	5.49E-01	NaN	FGFR1,RFC3,PIK3R6,HDAC10,HDAC8,FANCC,MRAS,TUBG1,POLR2F,PIK3R5,SMARCD2,FANCF,POLR2K,NBN,PIK3CD,ACTB,FRS2,POLR2J,KLB,FGFR4,POLR2I,RFC4,MRE11A,HDAC1,PIK3C3,SLC19A1,PIK3R3,SMARCD1,PIK3R4,POLR2E,MLH1,POLR2C,SMARCE1,BLM,NRAS,FANCD2,POLR2D,FANCE,CCND1,SMARCD3,UBB,GADD45A,BRCA2,MSH2,FANCB,AKT3,CHEK2,PBRM1,E2F1,IRS1,PIK3R1,GAB1,POLR2B,POLR2L,PIK3CA,MSH6,RFC2,CDKN1A,FANCG,HDAC9,NPM1,GADD45G,KRAS,BRCA1,HDAC…
Huntington's Disease Signaling	11.1	0.49	1.134	NCOR2,SOS2,GNA11,PLCB2,POLR2F,PIK3R5,POLR2K,SDHB,GNAQ,CAPN3,PIK3CD,CREB3,FRS2,POLR2J,KLB,ITPR1,GOSR2,MAPK9,PRKCE,ZDHHC17,IGF1R,GNB5,CAPN6,CLTB,BCL2L1,ATF2,GNB4,CREB1,PENK,GOSR1,IRS1,GAB1,HSPA14,VTI1A,HTT,HSPA8,SIN3A,NCOR1,RCOR1,HDAC2,GNB3,RACK1,EP300,SP1,HSPA4,PRKCA,PRKD1,VTI1B,GNG2,HRAS,HSPA2,FGFR1,PIK3R6,HDAC10,HDAC8,GNG11,DNAJC5,DNM1,PSME3,PSME4,GNG4,PRKCH,POLR2I,FGFR4,CTSD,BDNF,ATP5B,HDAC1,PI…
Molecular Mechanisms of Cancer	10.1	4.39E-01	NaN	CAMK2B,SOS2,GNA13,GNA11,PLCB2,MAPK10,PIK3R5,RAP1A,RASGRP1,PAK3,CFLAR,GNAQ,PIK3CD,BMP4,FRS2,KLB,NFKBIB,LRP6,RHOT1,RBL1,MAPK9,PRKAR2A,PRKCE,GNAZ,ARHGEF3,SRC,CCND2,CDKN2C,FZD9,PRKAR1A,NRAS,FANCD2,RALBP1,CAMK2G,BCL2L1,BID,RHOV,RHOU,RASGRF1,ARHGEF12,E2F1,IRS1,GAB1,HHAT,E2F4,SMAD7,ARHGEF17,ITGB1,SIN3A,MAP2K3,RAP2B,RAPGEF1,WNT3A,BMP7,FNBP1,CTNNA1,MAP3K5,NOTCH1,RBPJ,EP300,BAK1,CAMK2A,RALGDS,PRKCA,BCL2,MA…
mTOR Signaling	16.5	5.68E-01	2.077	PPP2R4,EIF4B,RPS24,PIK3R5,RPS13,PIK3CD,PPP2R5A,FRS2,KLB,RPS11,RHOT1,RPS6KB1,PRKCE,RPS12,NRAS,EIF3H,EIF3K,RPS27A,RHOV,RHOU,RPS27L,EIF3M,RICTOR,FKBP1A,IRS1,EIF4A2,PPP2R3A,GAB1,RPS6KA6,EIF3I,RPS20,DGKZ,RPS3A,TSC1,RPS21,EIF4EBP1,EIF3J,EIF4G1,RPS25,FNBP1,RPS6KB2,RPS2,RPS14,PRKCA,RPS17,PRKD1,RPS28,RHEB,RPS4X,HRAS,RAC1,FGFR1,PIK3R6,MRAS,PRKAA1,PRKAG2,PLD1,MAPKAP1,RPS6KA5,FAU,MLST8,PRKCH,FGFR4,VEGFC,PIK3…
NGF Signaling	10.3	5.73E-01	1.364	FGFR1,SOS2,CDC42,PIK3R6,MRAS,MAPK10,PIK3R5,MAP2K1,ROCK2,RAP1A,RPS6KA5,PIK3CD,CREB3,FRS2,KLB,FGFR4,RPS6KB1,PIK3C3,MAPK9,TRAF6,SMPD2,PIK3R3,RAF1,PIK3R4,SMPD1,NRAS,CREB5,RPS6KA2,MAP3K1,MAP3K4,SMPD4,IKBKE,ATF2,AKT3,CREB1,IRS1,PIK3R1,GAB1,MAP3K13,RPS6KA6,PIK3CA,TRIO,MAPK8,TRAF4,MAP3K3,RPS6KB2,KRAS,MAP3K7,IRS2,MAP3K5,CHUK,RRAS2,ATM,RPS6KA3,EP300,MAP3K9,RHOA,PDPK1,ATF4,NGFR,MAP3K2,MAP2K2,MAPK1,PLCG1,HRA…
NRF2-mediated Oxidative Stress Response	13.2	5.39E-01	2.335	SQSTM1,MAP2K5,ABCC4,DNAJC16,PIK3R5,ACTA2,ENC1,DNAJB2,PIK3CD,JUND,ACTB,FRS2,DNAJC15,KLB,AOX1,MAPK9,PRKCE,DNAJC6,MAF,DNAJC14,DNAJB5,SOD2,DNAJC8,NRAS,MAP3K1,RBX1,DNAJA1,MAFK,IRS1,DNAJC1,GAB1,DNAJC19,FKBP5,MAP2K3,MAP3K5,TXN,EP300,ERP29,TXNRD1,ABCC1,PRKCA,MAP2K2,PRKD1,AKR1A1,HRAS,FTH1,EIF2AK3,DNAJC7,FGFR1,PIK3R6,DNAJC13,MRAS,DNAJC5,NQO2,UBE2E3,SCARB1,MAP2K1,PRDX1,DNAJC9,CCT7,CAT,PRKCH,FGFR4,PIK3C3,MGS…
Protein Kinase A Signaling	10.9	4.41E-01	-0.418	CAMK2B,AKAP13,GNA13,DUSP3,TNNI2,MPPE1,PLCB2,PLCE1,RAP1A,GNAQ,CREB3,RYR1,NFKBIB,ITPR1,NOS3,PTPN13,CDC27,PRKAR2A,PRKCE,PDE12,ANAPC2,MYL4,YWHAG,ATF1,H3F3A/H3F3B,MYL9,PTPN23,EYA3,ADD3,PLCD3,ANAPC10,PRKAR1A,ACP1,PTPN12,GNB5,PTPRG,CAMK2G,MAP3K1,HNF1A,YWHAZ,FLNB,ATF2,PHKA2,AKAP10,GNB4,CREB1,CALM1 (includes others),DUSP11,PDE3B,PDE4B,PTPN4,HHAT,AKAP12,PYGB,DUSP1,PDE4D,PDE7B,TCF7L2,SMPDL3A,PLCL1,AKAP11,AK…
Protein Ubiquitination Pathway	15.2	5.22E-01	NaN	UBE2M,DNAJC16,HSPA13,SMURF2,UBE3B,USP28,CUL2,DNAJB2,FBXW7,PSMA7,DNAJC15,PSMA2,USP31,PSMB2,PSMD10,PSMA1,USP32,TRAF6,DNAJC6,PSMA4,ANAPC2,PARK2,USP3,UBE2H,UBE2G2,AMFR,DNAJC25,DNAJC14,UBE2G1,DNAJB5,ANAPC10,PSMC2,DNAJC8,USP15,USP9X,UBE4A,BIRC6,UBE2J2,RBX1,DNAJA1,UBE4B,PSMD7,PSMA3,DNAJC2,DNAJC1,HSPA14,DNAJC19,USP36,USP8,HSPA8,PSMD14,SMURF1,USP4,USP37,UBR1,BAG1,B2M,USP10,UBE3A,HSPA4,NEDD4,USP25,USP2,MDM…
Regulation of eIF4 and p70S6K Signaling	17.1	6.11E-01	1.298	FGFR1,SOS2,PIK3R6,MRAS,PPP2R4,PIK3R5,RPS24,MAP2K1,RPS13,AGO1,PIK3CD,PPP2R5A,FRS2,KLB,FAU,RPS11,AGO2,FGFR4,PAIP2,RPS6KB1,PIK3C3,RPS29,RPS6,PIK3R3,RAF1,PIK3R4,RPS7,PABPC1,EIF3L,EIF1,EIF4G2,RPS12,RPS16,NRAS,EIF2A,EIF4EBP3,EIF3H,ITGA4,EIF3K,RPS27A,EIF3F,RPS15,EIF2S1,RPS27L,EIF3M,MAPK14,AKT3,RPS10,RPS27,EIF2B3,IRS1,EIF4A2,PPP2R3A,PIK3R1,GAB1,EIF3I,RPS20,EIF2S2,PIK3CA,RPS15A,ITGB1,EIF2B1,RPS8,EIF4A3,RP…
43° C vs 38° C RBC2 Differentiation
Canonical Pathway	-log(p-value)	Ratio	z-score	Molecules
Aldosterone Signaling in Epithelial Cells	3.13	1.33E-01	0.905	HSPA2,FGFR1,DNAJA1,HSCB,PRKCQ,HSP90B1,ATM,HSPB8,HSPE1,DNAJB2,HSPB1,NEDD4,ITPR3,DNAJC28,KLB,SCNN1B,PRKCB,ITPR1,PRKCH,HSP90AB1,HSP90AA1,PLCL1
Death Receptor Signaling	3.23	1.63E-01	0.258	PARP12,CASP10,MAP3K5,PARP4,PARP15,HTRA2,TNFRSF21,LIMK1,ACTC1,PARP9,ACTA2,NFKBIA,ARHGDIB,HSPB1,TNFSF10
Glutathione Redox Reactions I	7.29	5.26E-01	NaN	PRDX6,GSTZ1,GPX3,GPX4,GSR,GPX1,MGST2,GSTK1,GPX8,MGST3
Hepatic Fibrosis / Hepatic Stellate Cell Activation	4.95	1.53E-01	NaN	COL19A1,IGFBP4,FGFR1,COL7A1,MMP2,KLF12,COL27A1,ACTA2,IL6,MYH9,LY96,FN1,IL1RAPL2,MYH7B,EDN1,PDGFRB,COL4A1,BAMBI,LAMA1,COL6A3,TGFB2,COL4A5,IGFBP5,MYH10,CXCL8,COL23A1,NGFR,COL4A2
ILK Signaling	3.98	1.38E-01	-1.400	FLNB,FGFR1,ACTC1,RHOC,ACTA2,TESK1,MYH9,SNAI1,VIM,RPS6KA5,FN1,ITGB6,SNAI2,KLB,MYH7B,FERMT2,IRS4,ATM,MYH10,RHOJ,KRT18,MYC,HIF1A,PTGS2,PPP2R2B,MAP2K6,RHOU
Mitochondrial Dysfunction	8.75	1.99E-01	NaN	NDUFB9,NDUFA1,NDUFB7,NDUFA5,NDUFA13,NDUFA8,GPX4,GSR,TXN2,CAT,NDUFA7,SDHD,ATP5C1,ATP5B,NDUFS8,ATP5E,NDUFB3,HTRA2,ACO2,NDUFA2,ATP5I,ATP5D,NDUFB10,ATP5G1,NDUFA4,SOD2,NDUFB6,ATP5H,NDUFS6,ATP5J2,NDUFB1,NDUFB5,NDUFB4,NDUFB2
Nitric Oxide Signaling in the Cardiovascular System	3.16	1.5E-01	0.728	FGFR1,CACNA1E,PRKAR2B,PRKCQ,HSP90B1,ATM,PRKG1,PDE5A,PLN,CAV1,ITPR3,KLB,PRKCB,ITPR1,PRKCH,HSP90AB1,HSP90AA1
NRF2-mediated Oxidative Stress Response	7.36	1.76E-01	1.147	SQSTM1,FGFR1,DNAJA1,ABCC4,MRAS,PRKCQ,MAFK,ACTC1,ACTA2,MGST2,DNAJB2,FKBP5,KLB,GSR,CAT,PRKCB,PRKCH,MGST3,DNAJA4,MAP3K5,ATM,HSPB8,SOD1,ERP29,GSTK1,HMOX1,SOD2,MAP3K1,UBB,EPHX1,MAP2K6,HRAS,FTH1,EIF2AK3
Oxidative Phosphorylation	9.28	2.48E-01	NaN	NDUFB9,NDUFA1,NDUFB7,NDUFA5,NDUFA13,NDUFA8,NDUFA7,SDHD,ATP5C1,ATP5B,NDUFS8,ATP5E,NDUFB3,NDUFA2,ATP5I,ATP5D,NDUFB10,ATP5G1,NDUFA4,NDUFB6,ATP5H,NDUFS6,ATP5J2,NDUFB1,NDUFB5,NDUFB4,NDUFB2
Protein Kinase A Signaling	4.51	1.18E-01	0.160	FLNB,CDC14B,DUSP3,PRKAR2B,PRKCQ,TNNI1,KDELR3,DUSP26,PDE4B,PDE5A,NFKBIA,PPP1R3C,PRKCB,ITPR1,PTPDC1,PRKCH,PLCL1,PTPRS,ANAPC13,PTPN14,NTN1,PPP3CB,GLI3,TGFB2,MYH10,MYL10,DUSP22,UBASH3B,ADD3,PLN,CDC26,DUSP5,NGFR,ITPR3,PTK2B,PTPN12,PTPRG,MAP3K1,PTGS2,CDKN3,PTPRC,GNG2,DUSP7,PHKG1,TTN,CDC25B
43° C vs 38° C F-line Differentiation
Caconical Pathway	-log(p-value)	Ratio	z-score	Molecules
Aldosterone Signaling in Epithelial Cells	6.53E00	3.19E-01	0.209	HSPA2,FGFR1,ITPR2,PLCD4,PIK3C2A,DNAJC16,PRKCQ,DNAJC5,HSPA13,PIK3R5,HSPB2,DNAJB2,DNAJC21,DNAJC5B,PIP4K2B,DNAJC15,KLB,PRKCB,ITPR1,PRKCH,FGFR4,PIK3R3,CRYAB,HSP90B1,DNAJC25,HSPB8,PIP4K2A,DNAJB5,HSPB1,DNAJC3,DNAJC28,DNAJB11,PDIA3,HSPH1,DNAJA1,IRS1,DNAJC2,DNAJC1,HSPA14,PIK3CA,HSPA8,PRKCI,SACS,FGFR3,HSPB11,HSCB,HSPA9,NEDD4,ITPR3,MAP2K2,SCNN1B,HSP90AB1,CRYAA/LOC102724652
Clathrin-mediated Endocytosis Signaling	4.14E00	2.69E-01	NaN	FGFR1,PIK3C2A,CHP1,CSNK2A2,PIK3R5,ACTA2,ARPC1B,F2R,KLB,FGF13,FGFR4,RAB11B,VEGFC,TFRC,F2,ARPC1A,SH3KBP1,FGF12,SH3GLB2,PIK3R3,APOD,FGF10,AP2B1,EPHB2,FGF22,STON2,PICALM,CLU,MYO1E,UBB,APOA1,ACTA1,SH3GL3,ACTR2,PDGFD,TF,ACTC1,IRS1,ARPC5L,PIK3CA,HSPA8,ITGB1,HIP1,SH3BP4,FGFR3,SH3GL1,ITGB5,HIP1R,PPP3CB,NUMB,DAB2,AP2M1,RAC1
Death Receptor Signaling	4.61E00	3.37E-01	1.257	BIRC2,TRAF2,APAF1,TNFRSF1A,PARP15,ACTC1,PARP9,ACTA2,PARP8,FADD,NFKBIA,ARHGDIB,HSPB2,PARP14,GAS2,CASP10,MAP3K5,PARP4,TNFRSF21,TRADD,NFKB2,HSPB1,MAP2K4,PARP3,TNFSF10,ACTA1,FAS,BID,DIABLO,IKBKE,SPTAN1
Glioma Signaling	4.51E00	3.18E-01	-0.365	FGFR1,AKT3,PDGFD,PIK3C2A,CALM1 (includes others),MRAS,PRKCQ,PIK3R5,CAMK2D,E2F1,IRS1,PIK3CA,KLB,CDKN1A,PRKCB,PA2G4,RBL1,PRKCI,PRKCH,FGFR4,CDK6,FGFR3,PDGFRB,PIK3R3,CDKN2C,CAMK2A,IGF2,IGF1R,CAMK1,CCND1,MAP2K2,CAMK1G,IDH1,TFDP1,IDH2
Hepatic Fibrosis / Hepatic Stellate Cell Activation	4.44E00	2.79E-01	NaN	COL19A1,CCR7,FGFR1,COL7A1,IGFBP4,MMP2,TNFRSF1A,IFNGR2,ACTA2,MYH9,IFNGR1,MYL1,SMAD3,IL1RAPL2,MYH7B,EDN1,VEGFC,COL4A1,LAMA1,IGFBP5,COL1A2,COL5A1,TIMP2,CXCL8,NFKB2,IGF1R,COL4A2,IL4R,FAS,PDGFD,MMP9,COL6A1,COL27A1,COL4A4,IL6,CD40,LY96,FN1,COL28A1,STAT1,IL1RAP,TGFB3,PDGFRB,COL6A3,KLF6,COL3A1,MYH10,COL18A1,IGF2,COL23A1,CSF1
NRF2-mediated Oxidative Stress Response	6.84E00	3.11E-01	0.200	SQSTM1,FGFR1,ABCC4,PIK3C2A,MRAS,DNAJC16,PRKCQ,DNAJC5,PIK3R5,SCARB1,ACTA2,DNAJB2,DNAJC21,DNAJC5B,DNAJC15,KLB,PRKCB,PRKCH,FGFR4,GSTA3,PIK3R3,USP14,HSPB8,MAFF,DNAJB5,SOD2,DNAJC3,SOD3,DNAJA3,UBB,DNAJB11,ACTA1,GSTA4,MAP2K6,JUN,DNAJA1,ACTC1,IRS1,GSTA2,DNAJC1,MGST2,FKBP5,PIK3CA,CDC34,MAFG,PRKCI,CUL3,FGFR3,MAP3K5,CBR1,ERP29,TXNRD1,GSTK1,HMOX1,DNAJA2,MAP2K4,MAP2K2,FTH1,NFE2L2,HERPUD1
PI3K Signaling in B Lymphocytes	4.1E00	2.97E-01	-0.539	JUN,PLCD4,ITPR2,ATF2,AKT3,CALM1 (includes others),MRAS,PLEKHA2,CHP1,CAMK2D,IRS1,CD40,NFKBIA,DAPP1,MALT1,PIK3CA,PLEKHA3,PLEKHA1,PRKCB,ITPR1,CD180,PRKCI,SH2B2,VAV3,IRS4,PPP3CB,ATF6,CAMK2A,NFKB2,ITPR3,MAP2K2,ATF7,PDIA3,IL4R,PTPRC,FOXO3,RAC1,IKBKE
Protein Ubiquitination Pathway	1.07E01	3.29E-01	NaN	HSPA2,UBE2J1,BIRC2,PSMD3,DNAJC16,DNAJC5,HSPA13,PSMD6,USP44,SMURF2,UBE3B,USP28,ANAPC1,HSPB2,DNAJB2,ANAPC5,USP1,FBXW7,DNAJC21,DNAJC5B,DNAJC15,UCHL5,UBE2A,USP48,ANAPC2,USP14,USP3,CRYAB,HSP90B1,PSMA6,DNAJC25,HSPB8,AMFR,DNAJB5,HSPB1,PSMD12,DNAJC3,USP15,DNAJC28,UBE2J2,PSMC5,UBB,PSMD1,DNAJB11,HSPH1,USP19,DNAJA1,PSMD7,THOP1,DNAJC2,DNAJC1,USP5,TAP1,HSPA14,UBE2E2,USP36,PSMD4,HSPA8,CDC34,SKP1,TCEB1,PSMC1,SA…
RhoA Signaling	4.6E00	3.11E-01	-0.707	ARHGEF11,LPAR1,ACTR2,NRP2,ACTC1,SEMA3F,ACTA2,ARPC5L,PLD1,ROCK2,ARPC1B,SEPT5,ABL2,MYL1,PIP4K2B,ANLN,RND3,MYLK2,RAPGEF2,ARPC1A,PLEKHG5,LPAR2,MSN,RHPN1,NGEF,MYL10,SEPT2,PIP4K2A,IGF1R,NEDD4,KTN1,PTK2B,ARHGAP8/PRR5-ARHGAP8,SEPT9,PPP1CB,ACTA1,TTN,PFN2
Small Cell Lung Cancer Signaling	4.13E00	3.33E-01	NaN	BIRC2,FGFR1,TRAF2,AKT3,PIK3C2A,APAF1,PIK3R5,E2F1,IRS1,RXRG,NFKBIA,MAX,PIK3CA,KLB,PA2G4,FGFR4,CDK6,FGFR3,PIK3R3,NFKB2,MYC,CDKN1B,CCND1,PTGS2,BCL2L1,BID,TFDP1,IKBKE
